# Supplementary material for: Longitudinal Consumption of Ergothioneine Reduces Oxidative Stress and Amyloid Plaques and Restores Glucose Metabolism in the 5XFAD Mouse Model of Alzheimer’s Disease
Source: Pharmaceuticals (Basel). 2022 Jun 13;15(6):742. doi: 10.3390/ph15060742 (PMC9228400; doi:10.3390/ph15060742)
Supplement: Supplementary file 1 [file pharmaceuticals-15-00742-s001.zip]

Archive with 1 entries (1 files):
- pharmaceuticals-1737460-supplementary.pdf
